# Supplementary material for: Expression of S100A8 protein on B cells is associated with disease activity in patients with systemic lupus erythematosus
Source: Arthritis Res Ther. 2023 May 10;25:76. doi: 10.1186/s13075-023-03057-z (PMC10170829; doi:10.1186/s13075-023-03057-z)
Supplement: Supplementary file 2 — Additional file 2: Supplementary Table 2. Detailed information of the registered patients. Detailed information of the SLE patients enrolled in the proteomics (LC-MSMS) and transcriptomics (DNA microarray) analysis. The samples of six patients were used for both proteomics and transcriptomics (SLE P1, P3, P5, P10, P11 and P14). *SLEDAI-2K ≥ 6 was defined as active. **Clinically diagnosed withoutrenal biopsy. Glucocorticoid dose was calculated as prednisolone-equivalent. AZA:azathioprine, MZB: mizoribine, RTX: rituximab. [file 13075_2023_3057_MOESM2_ESM.zip]

Archive with 2 entries (2 files):
- 1-Supplementary table 2 S100 20230318.jpg
- 2-Supplementary table 2 S100 20230318.jpg
